# Supplementary material for: Widespread plant specialization in the polyphagous planthopper Hyalesthes obsoletus (Cixiidae), a major vector of stolbur phytoplasma: Evidence of cryptic speciation
Source: PLoS One. 2018 May 8;13(5):e0196969. doi: 10.1371/journal.pone.0196969 (PMC5940214; doi:10.1371/journal.pone.0196969)
Supplement: S1 Appendix — (TXT) [file pone.0196969.s001.txt]

[Profile]
     Title="Hyalesthes"
     NbSamples=50
     GenotypicData=1
     GameticPhase=0
     RecessiveData=0
     DataType=STANDARD
     LocusSeparator=WHITESPACE
     MissingData='?'
     CompDistMatrix=1
[Data]
  [[Samples]]   #Data for 7Loci: B82 F56 F84 H120 E96 G85 C147 
     SampleName="Pop9"
     SampleSize=6
     SampleData=     {
       AK_273      1  141 179 245 253 178 246 153
                      149 188 249 253 188 250 153
       AK_274      1  133 182 241 243 178 246 161
                      141 185 247 251 178 246 161
       AK_275      1  147 203 249 241 178 244 177
                      147 206 255 249 178 246 191
       AK_276      1  149 185 243 243 178 246 153
                      149 197 243 247 184 246 179
       AK_277      1  149 197 247 247 178 246 151
                      149 197 247 251 178 246 153
       AK_278      1  149 194 237 245 178 246 149
                      149 194 249 255 188 246 151
     }
     SampleName="Pop5"
     SampleSize= 17
     SampleData=     {
       15_2_14     1  145 185 239 243 178 238 153         
     	              157 194 247 247 178 246 167		
       16_2_14     1  147 194 247 243 178 238 153         
     	              147 212 247 249 180 246 171		
       17_2_14     1  147 185 243 249 178 246 153         
     	              149 203 249 255 188 246 171		
       18_2_14     1  133 185 245 243 178 238 167         
     	              155 185 255 247 178 248 173		
       19_2_14     1  135 194 239 249 208 246 153         
     	              151 194 243 249 218 246 155		
       20_2_14     1  149 194 243 243 178 248 175         
     	              157 197 245 247 178 252 175		
       21_2_14     1  137 185 239 247 178 242 153         
     	              137 185 243 249 178 246 153		
       23_2_14     1  149 197 245 243 188 246 153         
     	              149 203 245 247 216 250 153		
       24_2_14     1  147 185 245 247 178 238 153         
     	              147 185 249 247 178 244 153		
       25_2_14     1  141 176 243 251 178 238 153         
     	              145 194 243 251 178 238 153		
       26_2_14     1  147 194 239 243 178 248 155         
     	              147 194 255 247 196 248 155		
       28_2_14     1  133 185 247 241 178 242 163         
     	              153 194 255 243 182 242 163		
       30_2_14     1  149 194 245 251 178 248 191         
     	              153 194 245 251 178 248 191		
       31_2_14     1  145 194 243 247 190 244 175         
     	              149 197 249 251 190 248 175		
       32_2_14     1  147 194 247 247 196 248 153         
     	              153 194 247 249 196 248 153		
       33_2_14     1  133 194 243 247 188 242 165         
     	              149 194 243 249 188 246 165		
       34_2_14     1  137 194 245 249 194 244 153         
     	              137 194 249 249 198 246 153		
     }
     SampleName="Pop6"     
     SampleSize= 20
     SampleData=     {
       AK_375      1  141 182 237 249 178 238 151
		      151 194 247 251 178 246 151
       AK_376      1  143 203 249 243 178 242 163
		      143 203 253 245 178 242 163
       AK_377      1  141 194 239 243 178 248 163
		      149 194 249 249 178 248 163
       AK_378      1  151 194 237 243 178 244 153
		      151 203 239 249 178 244 153
       AK_379      1  147 203 245 243 178 242 151
		      147 203 249 247 192 248 151
       AK_380      1  141 203 247 243 178 246 153
		      141 203 253 249 192 248 153
       AK_381      1  141 194 237 249 178 238 151
		      141 203 247 251 178 270 151
       AK_382      1  147 182 237 249 178 246 157
		      147 185 247 251 178 248 157
       AK_383      1  141 194 239 243 178 246 163
		      141 203 249 261 178 248 163
       AK_384      1  149 182 239 243 178 238 163
		      151 194 253 261 190 242 163
       AK_385      1  151 185 239 243 178 248 165
		      151 203 249 247 178 248 165
       AK_386      1  145 194 253 243 178 238 151
		      149 194 253 249 178 246 151
       AK_594      1  139 185 245 243 178 242 147
		      147 194 247 259 178 252 155
       AK_595      1  133 182 237 241 178 242 153
		      145 185 249 255 198 246 153
       AK_596      1  151 194 239 247 178 248 151
		      151 194 245 251 178 248 159
       AK_597      1  141 194 239 243 178 244 151
		      149 194 247 249 188 244 165
       AK_598      1  149 185 243 251 188 246 153
		      149 194 245 253 188 248 153
       AK_599      1  141 194 247 249 178 270 163
		      149 203 249 249 178 270 163
       AK_600      1  149 185 237 243 178 248 151
		      149 194 245 249 178 270 165
       AK_601      1  149 185 241 249 182 246 153
		      149 194 245 251 182 246 171
     }
     SampleName="Pop7"
     SampleSize= 12
     SampleData=     {
       BA117       1  149 203 243 245 178 242 153
		      173 203 247 247 178 246 159
       BA119       1  133 185 243 245 180 246 141
		      149 203 249 247 184 246 151
       BA120       1  147 182 239 241 182 248 155
		      147 197 247 247 214 248 155
       BA121       1  147 185 247 241 180 238 177
		      153 191 249 245 180 238 177
       BA122       1  149 185 247 247 180 238 179
		      149 203 247 247 182 246 179
       BA124       1  147 185 237 247 178 246 167
		      151 197 245 247 184 252 179
       BA125       1  149 185 243 247 178 238 153
		      149 194 245 247 178 246 153
       BA201       1  133 197 241 243 178 244 183
		      141 197 241 243 184 248 183
       BA202       1  133 185 245 245 178 242 173
		      145 185 247 247 178 242 185
       BA205       1  139 179 239 245 178 238 163
		      147 185 247 255 178 248 163
       BA206       1  149 194 245 251 178 246 153
		      149 203 249 247 182 246 165
       BA207       1  149 185 243 247 178 242 179
		      149 191 245 247 178 246 179
     }
     SampleName="Pop8"
     SampleSize= 11
     SampleData=     {
       AK_405      1  137 182 243 247 178 242 153
		      137 194 247 249 178 244 153
       AK_406      1  139 185 245 245 178 248 153
		      151 194 247 247 178 252 153
       AK_407      1  147 194 245 243 178 238 153
		      149 197 245 245 184 252 153
       AK_408      1  149 182 243 241 178 246 157
		      149 197 247 243 180 250 157
       AK_409      1  139 194 247 241 178 244 191
		      147 197 247 247 178 262 191
       AK_410      1  147 185 247 247 178 238 185
		      153 185 249 253 178 238 185
       AK_411      1  149 185 243 247 178 244 185
		      149 209 245 247 178 244 185
       AK_412      1  139 194 243 245 178 240 171
		      139 197 247 245 212 248 171
       AK_413      1  145 185 245 249 178 248 153
		      145 191 245 249 182 250 153
       AK_414      1  145 185 237 241 178 246 159
		      149 191 241 247 178 246 161
       AK_415      1  149 185 243 245 178 238 153
		      149 185 245 247 178 246 153
     }
     SampleName="Pop4"
     SampleSize= 9
     SampleData=     {
       AK1061      1  135 194 241 245 178 246 159
		      135 197 243 249 178 246 159
       AK1062      1  135 185 247 249 184 246 179
		      147 194 249 253 188 246 179
       AK1063      1  149 182 249 243 178 240 157
		      153 200 251 249 184 274 159
       AK1064      1  149 191 247 253 178 238 165
		      149 194 247 259 178 246 165
       AK1065      1  135 185 245 251 178 248 173
		      147 194 247 251 184 248 173
       AK1066      1  149 182 245 247 178 246 149
		      149 185 249 251 184 248 175
       AK1067      1  141 182 249 243 184 246 159
		      141 185 251 249 218 246 171
       AK1068      1  149 185 243 245 178 238 153
		      149 191 243 247 178 244 153
       AK1069      1  133 185 241 241 194 242 149
		      149 185 247 251 208 242 153
     }
     SampleName="Pop2" 
     SampleSize= 6
     SampleData=     {
       AK_171      1  135 197 247 245 178 242 173
		      149 197 247 259 188 250 173
       AK_174      1  145 185 243 247 178 246 145
		      153 197 247 255 184 273 145
       AK_175      1  133 182 247 243 178 246 161
		      149 185 249 245 184 250 163
       AK_166      1  135 194 247 241 178 254 181
		      159 197 247 247 184 260 181
       AK_501      1  137 185 247 243 178 242 147
		      137 194 251 249 178 242 171
       AK_502      1  149 182 247 245 178 246 149
		      159 194 247 247 178 246 157
     }			 
     SampleName="Pop3"
     SampleSize= 9
     SampleData=     {
       55_2_14     1  141 194 247 241 184 242 153
		      153 194 247 247 188 242 153
       56_2_14     1  139 185 247 249 178 250 153
		      149 185 249 251 194 250 161
       57_2_14     1  137 194 239 241 178 248 153
		      137 194 243 247 178 248 173
       58_2_14     1  133 185 245 245 178 242 161
		      157 197 247 247 194 250 161
       59_2_14     1  145 179 247 247 190 262 151
		      149 185 249 249 190 262 151
       60_2_14     1  135 194 243 243 184 238 169
		      135 200 247 247 184 238 169
       61_2_14     1  133 185 245 247 178 240 195
		      137 197 247 251 198 254 195
       62_2_14     1  133 176 243 249 178 242 185
		      149 185 245 255 178 252 185
       63_2_14     1  133 182 241 241 178 246 153
		      149 197 245 243 178 248 153
     }
     SampleName="Pop1"
     SampleSize= 20
     SampleData=     {
       AK_462      1  147 182 243 247 178 ? 181
		      161 185 243 249 178 ? 181
       AK_463      1  149 197 243 247 178 252 153
		      157 197 247 247 186 252 153
       AK_464      1  151 185 247 245 178 238 159
		      151 197 249 253 188 238 159
       AK_480      1  171 185 247 241 178 240 153
		      171 200 249 245 178 242 153
       AK_481      1  135 176 239 243 184 250 171
		      143 197 247 247 206 278 171
       AK_482      1  149 194 239 247 178 244 191
		      149 197 247 247 204 246 191
       AK_483      1  135 185 247 243 178 238 155
		      159 194 251 247 178 238 155
       AK_484      1  135 185 243 247 178 242 153
		      149 197 247 247 178 246 153
       AK_485      1  133 176 247 249 178 236 183
		      139 185 247 253 194 236 183
       AK_486      1  135 182 239 247 178 238 171
		      137 185 243 255 194 246 171
       AK_487      1  135 185 243 247 178 250 167
		      159 194 247 247 178 250 167
       AK_488      1  133 185 245 247 178 242 149
		      159 185 247 251 182 242 149
       AK_92       1  153 182 243 243 192 242 167
		      157 197 247 259 194 242 181
       AK_93       1  137 194 241 243 178 242 153
		      149 197 245 253 186 246 161
       AK_94       1  133 182 247 247 178 246 155
		      157 203 251 247 178 260 179
       AK_95       1  135 182 243 243 178 242 155
		      149 197 245 247 178 242 165
       AK_96       1  149 185 243 241 178 246 163
		      149 197 245 247 194 248 171
       AK_97       1  135 185 247 241 178 246 165
		      149 197 249 249 180 246 165
       AK_98       1  149 185 245 243 178 244 153
		      153 220 247 247 178 250 177
       AK_99       1  133 194 245 245 178 246 153
		      147 197 247 249 178 246 189
     }
     SampleName="Pop28"
     SampleSize= 12
     SampleData=     {
       AK_427      1  149 185 245 247 178 238 153
		      155 194 245 251 188 248 153
       AK_428      1  149 185 245 247 178 238 181
		      149 185 247 259 178 244 181
       AK_429      1  149 185 243 245 178 246 155
		      149 194 245 247 184 246 155
       AK_430      1  147 185 237 243 178 246 167
		      149 191 247 245 178 252 167
       AK_431      1  137 185 245 243 178 246 173
		      151 185 247 247 182 246 173
       AK_432      1  149 185 247 247 178 238 192
		      149 185 251 247 188 252 192
       AK_433      1  147 185 247 247 178 238 159
		      149 185 247 247 178 238 159
       AK_434      1  147 185 243 243 178 246 187
	 	      149 188 245 247 190 254 187
       AK_435      1  147 185 247 247 178 238 205
		      149 185 251 255 182 246 205
       AK_436      1  139 185 245 247 178 238 149
		      155 185 253 247 178 238 149
       AK_437      1  147 185 247 245 178 238 153
		      153 188 255 251 184 246 173
       AK_438      1  149 185 243 241 178 238 155
		      149 194 249 247 190 246 155
     }
     SampleName="Pop29"
     SampleSize= 20
     SampleData=     {
       AK_261      1  149 185 243 247 178 248 153
		      149 185 247 247 190 250 153
       AK_262      1  133 185 243 247 178 238 153
		      149 185 247 247 188 238 153
       AK_263      1  149 185 245 245 178 238 181
		      149 185 247 259 180 250 181
       AK_264      1  147 185 247 245 178 238 153
		      151 185 247 247 190 254 153
       AK_265      1  139 185 245 247 180 238 153
		      157 185 245 251 190 238 153
       AK_266      1  147 185 247 245 178 238 153
		      149 185 249 247 180 238 153
       AK_267      1  133 185 243 247 178 238 153
		      149 191 251 253 190 238 153
       AK_268      1  159 182 245 247 190 246 153
 		      175 185 247 249 190 246 153
       AK_269      1  149 185 245 247 178 238 153
		      149 185 251 253 178 246 153
       AK_270      1  139 185 245 253 178 238 147
	 	      149 185 247 259 190 242 163
       AK_271      1  149 185 243 247 180 248 153
		      151 185 247 247 184 248 153
       AK_272      1  149 185 237 243 178 238 155
		      149 188 245 247 190 246 155
       AK_658      1  139 173 251 245 178 246 151
		      149 185 251 247 178 246 151
       AK_659      1  149 185 245 251 178 238 153
		      149 185 251 253 178 238 155
       AK_660      1  149 185 245 247 178 238 153
		      159 185 247 259 188 250 171
       AK_661      1  149 185 243 247 178 238 153
		      159 203 247 247 184 246 153
       AK_662      1  133 185 245 247 178 246 151
		      157 185 247 247 188 246 155
       AK_663      1  149 185 237 241 178 238 153
		      159 191 245 247 178 246 155
       AK_664      1  149 185 245 243 178 238 153
		      149 188 249 247 178 246 153
       AK_665      1  139 185 245 247 178 238 151
		      149 188 245 253 178 238 151
     }
     SampleName="Pop30"
     SampleSize= 6
     SampleData=     {
       AK_279      1  149 185 245 247 178 238 153
		      151 185 245 259 184 246 153
       AK_280      1  149 185 245 241 178 246 149
		      149 188 245 259 216 254 149
       AK_281      1  149 185 243 241 178 246 153
		      149 185 245 247 190 246 153
       AK_282      1  149 185 245 261 178 238 167
		      151 194 251 261 178 238 167
       AK_283      1  149 185 247 243 178 246 151
		      149 185 247 247 178 246 167
       AK_284      1  159 185 245 247 178 248 157
		      159 194 247 249 178 248 161
     }
     SampleName="Pop23"
     SampleSize= 6
     SampleData=     {
       AK_559      1  149 182 243 247 ? ? ?
		      149 194 247 251 ? ? ?
       AK_560      1  151 194 239 247 178 246 171
		      151 203 253 259 178 246 171
       AK_561      1  133 182 241 245 178 238 153
		      149 197 241 247 178 246 175
       AK_562      1  137 185 247 249 178 246 161
		      149 206 249 257 178 246 171
       AK_563      1  145 185 245 249 184 248 161
		      147 185 253 251 206 248 169
       AK_561      1  133 182 241 245 178 238 153
		      149 197 241 247 178 246 175
     }
     SampleName="Pop24"
     SampleSize= 20
     SampleData=     {
       AK_547      1  149 194 251 251 178 246 153
		      149 200 251 255 190 246 153
       AK_548      1  137 185 243 247 178 244 163
	 	      147 194 245 257 214 250 163
       AK_549      1  133 185 241 249 178 246 153
		      153 200 245 261 200 246 153
       AK_550      1  149 185 243 245 184 238 153
		      149 185 247 247 184 246 153
       AK_551      1  149 197 247 247 178 246 175
		      151 203 249 259 212 246 175
       AK_552      1  149 194 243 247 178 240 161
		      149 203 243 247 178 248 161
       AK_553      1  151 179 249 247 184 238 153
		      153 185 251 253 184 246 153
       AK_554      1  149 197 241 247 178 246 187
		      149 200 243 253 178 248 187
       AK_555      1  149 182 247 245 178 246 153
		      151 182 249 247 178 246 153
       AK_556      1  133 185 249 247 190 238 153
 		      149 194 261 247 190 246 153
       AK_557      1  149 185 241 243 178 238 153
		      149 194 249 247 184 246 153
       AK_558      1  145 185 243 247 184 238 153
		      145 194 245 251 214 238 153
       AK_610      1  149 200 247 247 180 246 153
		      149 203 255 251 184 246 153
       AK_611      1  149 185 249 243 178 246 151
		      149 194 249 249 178 246 163
       AK_612      1  137 188 247 241 178 238 153
		      145 194 251 259 188 246 167
       AK_613      1  147 185 247 247 190 244 165
		      149 194 247 251 214 244 167
       AK_614      1  153 185 243 247 184 238 155
		      175 194 243 247 184 246 163
       AK_615      1  149 182 243 253 184 246 153
		      149 194 243 253 188 248 155
       AK_616      1  147 194 243 247 181 246 161
		      149 200 261 259 214 246 167
       AK_617      1  145 194 243 249 178 246 159
		      149 203 243 251 178 246 173
     }
     SampleName="Pop25"
     SampleSize= 20
     SampleData=     {    
       AK_535      1  149 185 247 241 ? 240 173
     		      151 197 251 257 ? 246 173
       AK_536      1  149 185 243 251 190 246 157
     		      153 188 247 259 190 246 157
       AK_537      1  147 185 243 247 184 238 159
     		      149 203 249 251 214 244 159
       AK_538      1  149 185 247 245 178 246 155
     		      155 197 247 251 178 246 155
       AK_539      1  149 197 247 247 214 238 167
     		      149 203 247 251 214 248 167
       AK_540      1  149 185 241 251 214 238 151
     		      153 197 241 257 214 238 151
       AK_541      1  149 185 249 249 190 244 155
     		      149 197 253 253 190 248 155
       AK_542      1  147 185 245 251 178 246 153
     		      149 185 247 257 178 246 153
       AK_543      1  131 185 241 253 178 244 151
     		      149 197 247 259 178 246 151
       AK_544      1  149 185 243 253 178 246 151
     		      149 194 247 257 178 258 151
       AK_545      1  145 194 241 247 184 244 185
     		      145 197 243 251 184 246 185
       AK_546      1  149 185 243 247 178 246 161
     		      153 191 247 251 178 250 161
       AK_602      1  149 185 243 249 178 246 151
     		      149 203 249 253 190 246 153
       AK_603      1  149 185 245 251 178 246 151
     		      149 197 245 259 182 246 159
       AK_604      1  149 185 241 247 184 248 151
     		      149 206 249 251 184 248 153
       AK_605      1  153 182 245 241 190 246 153
     		      173 188 249 253 190 246 173
       AK_606      1  147 185 243 251 178 246 153
     		      149 188 255 253 204 248 153
       AK_607      1  149 185 245 241 184 238 151
     		      149 194 245 249 184 246 153
       AK_608      1  149 185 241 259 178 244 151
     		      151 185 245 267 184 246 155
       AK_609      1  149 185 239 249 182 238 161
     		      149 185 247 249 182 246 173
     }
     SampleName="Pop26"
     SampleSize= 17
     SampleData=     {
       BA144       1  149 191 245 247 184 238 153
     		      167 191 247 249 188 248 153
       BA145       1  ? 185 ? 245 178 246 193
     		      ? 194 ? 247 178 246 193
       BA146       1  147 185 245 247 178 ? 159
     		      149 185 247 247 188 ? 159
       BA147       1  157 182 245 247 178 238 185
     		      159 191 245 253 188 238 185
       BA148       1  147 185 245 247 178 238 173
     		      147 188 247 253 222 246 185
       BA149       1  133 185 247 247 ? 238 153
     		      133 185 249 249 ? 246 153
       BA150       1  145 185 245 247 178 238 153
     		      147 188 249 247 220 246 185
       BA151       1  129 182 245 243 178 238 153
     		      149 185 245 247 178 246 155
       BA152       1  149 185 243 247 178 246 173
     		      151 185 247 247 190 250 173
       BA153       1  151 182 243 247 178 238 171
     		      153 194 249 247 178 242 171
       BA154       1  153 176 245 259 178 246 159
     		      159 185 247 259 178 246 159
       BA155       1  145 182 245 247 178 238 153
     		      149 182 247 251 178 246 153
       BA156       1  149 185 247 241 178 238 169
     		      149 197 249 247 178 248 175
       BA157       1  137 185 243 243 178 238 159
      		      149 185 249 249 190 238 169
       BA159       1  149 176 247 241 178 238 153
       		      151 185 251 247 190 238 153
       BA160       1  147 185 245 243 178 238 155
     		      149 185 245 251 178 246 155
       BA161       1  135 185 245 253 178 238 153
     		      149 194 245 253 180 246 163
     }
     SampleName="Pop27"
     SampleSize= 19
     SampleData=     {    
       AK_393      1  149 185 247 243 180 244 169
     		      159 185 247 247 186 246 169
       AK_394      1  129 185 245 247 178 240 175
     		      135 185 247 247 184 240 175
       AK_395      1  147 185 245 247 178 238 153
     		      147 188 245 251 188 238 153
       AK_396      1  147 182 247 247 178 244 169
     		      149 185 247 247 184 246 169
       AK_397      1  149 176 243 247 178 242 151
     		      149 191 245 249 184 242 151
       AK_398      1  147 182 243 247 178 238 173
     		      149 185 243 257 186 238 173
       AK_399      1  147 185 245 253 188 238 153
     		      149 209 247 259 190 246 153
       AK_400      1  151 194 243 247 180 246 151
     		      171 194 243 249 188 246 151
       AK_401      1  149 185 245 241 178 246 197
     		      149 194 253 247 178 246 197
       AK_402      1  149 182 245 241 178 238 153
     		      149 191 253 241 178 246 153
       AK_404      1  149 185 245 247 178 246 171
     		      149 185 247 251 178 246 171
       AK_650      1  149 185 247 241 178 244 157
     		      153 188 249 247 178 246 161
       AK_651      1  151 185 245 243 184 246 153
     		      153 194 249 247 186 248 153
       AK_652      1  149 185 245 245 178 248 171
     		      157 203 249 253 178 248 183
       AK_653      1  149 185 245 241 178 238 153
     		      149 185 245 251 178 246 169
       AK_654      1  149 182 243 241 178 238 155
     		      157 185 249 247 178 238 157
       AK_655      1  149 176 245 247 178 238 153
     		      151 185 247 249 186 242 165
       AK_656      1  147 185 243 241 178 238 155
     		      149 185 247 253 214 238 173
       AK_657      1  139 185 245 247 178 246 153
     		      149 194 245 247 190 246 153
     }
     SampleName="Pop12"
     SampleSize= 20
     SampleData=     {
       AK_339      1  149 185 243 241 184 250 187
		      157 197 247 243 194 250 187
       AK_340      1  137 185 245 245 178 238 185
		      147 197 247 247 178 246 185
       AK_341      1  149 191 245 245 178 246 171
		      149 197 245 253 207 246 171
       AK_342      1  143 185 247 243 190 248 145
		      149 191 247 247 210 248 145
       AK_343      1  149 185 241 243 208 246 149
		      149 191 245 251 207 246 149
       AK_344      1  147 185 237 247 178 270 149
		      161 197 243 249 207 270 149
       AK_345      1  145 185 247 241 212 244 167
		      149 194 249 247 212 244 167
       AK_346      1  155 185 243 249 207 246 155
		      155 200 243 251 207 246 155
       AK_347      1  133 182 243 245 207 244 149
		      149 197 245 247 207 244 149
       AK_348      1  149 185 245 241 207 238 165
		      149 191 249 251 207 248 165
       AK_349      1  157 182 245 243 212 238 185
		      159 185 247 253 212 246 185
       AK_350      1  147 191 243 255 178 238 167
		      149 197 243 271 178 244 167
       AK_717      1  137 185 237 247 178 248 153
		      141 194 247 247 178 254 173
       AK_718      1  149 194 237 245 178 242 169
		      153 197 243 245 178 246 175
       AK_719      1  137 182 247 247 178 238 153
		      149 182 247 247 178 248 183
       AK_720      1  135 185 241 251 184 238 165
		      149 194 251 253 196 250 187
       AK_721      1  149 185 247 241 178 246 163
		      149 194 249 247 212 246 173
       AK_722      1  149 182 247 245 180 244 169
		      149 185 247 249 212 246 175
       AK_723      1  133 185 247 245 178 246 153
		      145 197 247 245 188 248 183
       AK_724      1  139 194 247 245 178 238 153
		      149 203 251 259 184 238 163
     }
     SampleName="Pop13"
     SampleSize= 20
     SampleData=     {
       AK_363      1  139 182 247 247 178 240 175
     		      149 194 247 249 184 240 175
       AK_364      1  149 185 241 249 178 238 183
     		      155 194 243 253 194 238 183
       AK_365      1  135 185 243 247 178 244 159
     		      151 197 247 247 178 244 159
       AK_366      1  131 197 241 249 194 242 159
     		      137 203 243 255 194 246 159
       AK_367      1  145 185 247 241 184 248 175
     		      149 185 247 259 192 248 175
       AK_368      1  137 182 243 251 178 246 159
     		      147 200 247 251 178 246 159
       AK_369      1  145 191 245 245 184 238 159
     		      151 197 251 245 207 246 159
       AK_370      1  149 197 245 245 178 238 153
     		      159 212 247 245 178 238 153
       AK_371      1  143 191 237 243 178 244 173
     		      143 197 239 247 182 244 173
       AK_372      1  149 185 247 243 178 238 ?
     		      159 185 247 257 178 238 ?
       AK_373      1  141 185 245 241 178 246 153
     		      149 203 247 251 182 246 153
       AK_374      1  149 194 243 245 178 238 167
     		      157 220 249 247 184 244 167
       AK_725      1  145 194 245 253 194 248 169
     		      151 194 249 255 212 267 173
       AK_726      1  151 194 245 247 178 248 169
     		      151 194 247 255 182 248 173
       AK_727      1  155 182 247 243 178 246 169
     		      155 185 249 247 178 246 191
       AK_728      1  137 182 239 241 184 248 153
     		      165 194 245 241 188 252 175
       AK_729      1  147 185 243 241 178 244 159
     		      151 197 243 247 207 244 191
       AK_730      1  145 182 245 247 178 246 151
     		      151 206 249 255 206 246 185
       AK_731      1  151 182 245 241 178 242 169
     		      161 206 247 247 212 246 191
       AK_732      1  149 185 243 241 178 238 155
     		      159 194 245 253 214 254 171
     }
     SampleName="Pop16"
     SampleSize= 12
     SampleData=     {
       AK_297      1  149 194 243 249 178 246 153
		      149 197 245 257 178 250 153
       AK_298      1  153 182 249 245 178 246 179
		      165 203 249 247 194 248 179
       AK_299      1  149 182 245 241 178 246 167
		      149 200 253 247 184 246 167
       AK_300      1  169 185 243 247 178 244 153
		      169 215 245 251 178 248 173
       AK_301      1  149 185 245 251 190 238 153
		      151 185 247 253 190 248 179
       AK_302      1  137 185 241 243 184 246 159
		      151 194 245 249 184 246 175
       AK_303      1  147 185 243 241 178 238 167
		      147 185 247 249 178 246 169
       AK_304      1  133 182 237 255 188 248 153
		      133 182 241 255 194 248 155
       AK_305      1  147 182 247 243 184 246 153
		      149 194 249 247 208 250 153
       AK_306      1  133 185 243 243 178 238 153
		      149 197 247 247 194 244 153
       AK_307      1  149 188 245 249 184 248 153
		      149 197 245 249 184 250 153
       AK_308      1  149 185 247 245 190 248 149
		      153 194 247 245 212 248 177
     } 
     SampleName="Pop11"
     SampleSize= 22
     SampleData=     {
       AK_351      1  151 185 243 249 207 246 171
    		      153 197 251 253 212 246 171
       AK_352      1  149 185 237 243 178 238 155
    		      149 197 249 245 178 246 155
       AK_354      1  149 194 243 245 208 248 153
    		      159 194 247 255 208 248 153
       AK_355      1  141 176 247 243 178 242 179
    		      141 197 247 247 210 248 179
       AK_356      1  135 197 237 243 194 242 163
    		      159 203 247 251 194 246 163
       AK_357      1  149 194 247 243 208 246 153
    		      159 194 249 251 214 246 153
       AK_358      1  153 176 245 243 178 246 153
    		      153 179 247 249 178 246 153
       AK_359      1  147 185 247 243 182 248 165
    		      149 200 247 251 194 266 165
       AK_360      1  143 179 239 245 188 246 185
    		      153 197 249 245 190 248 185
       AK_361      1  135 179 245 249 178 238 171
    		      149 197 245 255 180 238 171
       AK_362      1  135 185 247 251 178 246 161
    		      139 215 247 253 178 246 161    		
       H-Bac_02    1  149 194 237 243 178 246 151
    		      159 197 249 247 178 246 169
       H-Bac_03    1  145 182 245 247 178 252 153
    		      147 215 247 251 182 252 167
       H-Bac_05    1  143 191 245 247 184 246 153
    		      149 194 249 247 184 248 163
       H-Bac_06    1  149 182 243 251 178 246 153
    		      149 185 245 253 194 248 177
       H-Bac_08    1  149 191 243 243 178 246 177
    		      159 203 243 249 182 246 177
       H-Bac_09    1  149 179 243 251 178 246 177
    		      151 182 247 251 180 246 177
       H-Bac_10    1  137 197 243 251 184 246 163
    		      143 197 245 255 212 246 163
       H-Bac_12    1  149 182 237 249 180 244 155
    		      149 185 247 255 184 244 155
       H-Bac_15    1  133 191 241 241 178 246 177
    		      135 197 247 253 178 246 177
       H-Bac_17    1  159 185 245 245 178 246 157
    		      159 203 247 251 178 246 157
       H-Bac_18    1  147 185 243 245 178 238 153
    		      159 203 245 253 184 258 153		    
     }
     SampleName="Pop20"
     SampleSize= 17
     SampleData=     {
       PHo3        1  133 182 237 241 178 242 153
    		      151 194 237 241 188 250 153
       PHo10       1  147 182 243 249 178 238 171
     		      149 194 247 253 188 246 171
       PHo11       1  149 185 237 241 188 248 155
    		      149 185 245 247 212 248 155   		
       Srb_grn02   1  133 191 245 245 178 242 153
    		      159 209 253 245 184 242 153
       Srb_grn03   1  149 185 247 249 178 246 151
    		      159 191 253 259 178 250 153
       Srb_grn04   1  135 182 243 245 178 244 189
    		      149 197 247 249 184 246 191
       Srb_grn05   1  125 185 243 249 178 246 151
    		      133 185 251 255 190 246 191
       Srb_grn06   1  149 194 243 247 178 238 155
    		      151 194 245 247 184 238 157
       Srb_grn07   1  149 197 247 245 ? 238 153
    		      153 200 247 253 ? 248 179
       Srb_grn08   1  153 185 247 247 178 238 169
    		      153 194 247 249 178 248 169
       Srb_grn09   1  149 185 241 241 178 238 151
    		      159 185 247 247 178 246 151
       Srb_grn10   1  149 182 245 247 178 252 153
    		      159 200 247 253 186 252 153
       Srb_grn11   1  149 185 249 247 178 246 167
    		      149 194 249 247 184 250 167
       Srb_grn12   1  151 182 243 245 178 238 153
    		      153 194 251 247 194 238 153
       Srb_grn13   1  147 182 243 247 ? 244 153
    		      149 185 243 247 ? 248 153
       Srb_grn14   1  133 182 243 247 178 248 183
    		      149 182 247 247 178 248 183
       Srb_grn15   1  149 197 245 247 178 238 ?
    		      149 212 247 247 178 246 ?
     }
     SampleName="Pop19"
     SampleSize= 16
     SampleData=     {  
       AK_326      1  149 197 243 247 180 246 153
     		      159 197 243 253 188 246 153
       AK_327      1  139 185 243 243 190 238 153
     		      147 200 247 247 208 250 153
       AK_328      1  149 185 251 245 184 242 179
     		      149 206 253 253 206 246 179
       AK_330      1  133 197 245 241 178 238 153
     		      147 203 247 241 182 252 153
       AK_331      1  151 185 243 243 184 238 159
     		      151 194 253 245 184 246 159
       AK_332      1  149 185 237 241 178 238 161
     		      149 191 247 247 208 238 161
       AK_333      1  131 185 241 247 178 250 159
     		      147 197 249 247 180 250 159
       AK_334      1  151 185 243 245 178 242 153
     		      151 197 245 261 186 242 153
       AK_335      1  157 182 243 245 190 248 155
     		      159 200 245 249 190 248 163
       AK_336      1  145 179 243 245 190 246 153
     		      149 179 243 253 206 246 179
       AK_337      1  137 185 247 241 178 242 153
     		      137 191 247 245 180 248 155
       AK_690      1  159 185 243 243 184 238 153
     		      159 194 253 247 184 238 153
       AK_691      1  151 185 237 247 178 248 171
     		      151 185 247 247 178 250 171
       AK_692      1  147 200 243 245 178 248 155
     		      149 203 245 255 178 250 183
       AK_693      1  141 185 245 245 184 248 165
     		      141 185 247 249 194 248 165
     }
     SampleName="Pop17"
     SampleSize= 6
     SampleData=     {
       AK_189      1  133 182 247 243 178 246 161
		      149 185 249 253 178 246 161
       AK_190      1  147 197 241 245 178 246 177
		      149 200 243 251 194 250 191
       AK_191      1  133 185 243 251 182 242 163
		      135 197 245 251 182 246 163
       AK_192      1  135 185 247 247 184 246 163
		      151 197 249 251 208 246 163
       AK_193      1  147 185 243 241 194 246 153
		      159 197 253 247 194 248 153
       AK_194      1  147 173 249 249 178 238 153
		      149 197 253 249 210 246 153
     } 
     SampleName="Pop15"
     SampleSize= 15
     SampleData=     {
       PHo12       1  149 179 245 243 184 246 157
    		      159 188 249 257 194 246 157
       Srb_sred01  1  149 191 243 245 184 246 171
    		      159 194 249 245 184 246 171
       Srb_sred02  1  159 179 243 251 178 238 177
    		      159 182 253 251 190 246 177
       Srb_sred03  1  155 197 243 241 178 238 153
    		      157 200 247 255 178 246 169
       Srb_sred04  1  145 185 243 245 ? 246 171
    		      159 203 247 247 ? 246 171
       Srb_sred05  1  149 197 243 241 178 ? 151
    		      159 203 249 245 184 ? 151
       Srb_sred06  1  149 176 243 241 178 246 153
    		      159 191 253 243 184 246 153
       Srb_sred07  1  147 182 247 243 178 246 177
    		      149 215 247 247 190 246 177
       Srb_sred08  1  149 185 243 241 178 250 173
    		      149 203 245 247 184 250 173
       Srb_sred09  1  133 182 239 241 178 244 153
    		      147 191 249 243 184 244 153
       Srb_sred10  1  135 191 245 241 178 246 169
    		      137 212 247 245 194 246 169
       Srb_sred11  1  139 182 245 241 178 ? 153
    		      151 194 245 243 178 ? 153
       Srb_sred12  1  137 185 239 247 178 240 181
    		      137 197 247 249 178 246 181
       Srb_sred14  1  149 182 247 249 178 242 147
    		      161 197 247 249 178 254 147
       Srb_sred15  1  149 182 247 247 178 246 187
    		      149 185 247 255 184 246 187
     }
     SampleName="Pop21"
     SampleSize= 12
     SampleData=     {
       AK_309      1  149 185 241 247 178 240 155
     		      149 200 245 247 184 246 155
       AK_310      1  149 182 245 241 184 238 189
     		      149 188 247 251 184 246 189
       AK_311      1  149 197 243 245 178 244 153
     		      159 200 251 251 194 244 153
       AK_312      1  149 194 241 247 178 238 169
     		      149 200 243 255 208 242 169
       AK_313      1  149 194 249 245 178 246 187
     		      149 200 251 249 178 246 187
       AK_314      1  149 185 243 247 178 238 153
     		      149 185 247 247 178 246 153
       AK_315      1  151 185 245 251 178 240 159
       		      153 203 249 255 178 246 159
       AK_316      1  133 182 243 241 178 246 159
        	      149 200 247 241 188 246 159
       AK_317      1  149 194 249 245 184 238 153
     		      149 194 249 249 184 242 153
       AK_318      1  149 182 243 247 178 242 175
     		      151 197 249 247 178 248 175
       AK_319      1  147 197 245 245 178 246 153
     		      149 200 251 259 188 246 153
       AK_320      1  147 182 245 247 188 248 153
     		      149 203 247 253 188 254 153
     }
     SampleName="Pop22"
     SampleSize= 11
     SampleData=     {
       AK_451      1  137 185 243 243 178 246 175
    		      149 191 247 253 184 248 175
       AK_452      1  135 182 237 247 180 238 153
     		      149 200 247 247 206 238 153
       AK_453      1  149 185 243 241 178 244 153
    		      149 191 247 247 184 250 153
       AK_454      1  149 200 241 247 178 244 153
    		      153 203 247 249 178 254 153
       AK_455      1  149 185 245 243 178 244 175
    		      149 197 247 247 178 246 175
       AK_456      1  137 191 241 245 190 248 175
    		      149 191 243 247 213 250 175
       AK_457      1  149 194 247 247 178 238 151
    		      151 197 249 247 178 238 153
       AK_458      1  149 191 245 243 184 238 155
    		      149 200 253 247 188 238 155
       AK_459      1  149 185 245 241 178 242 153
    		      149 185 247 241 198 242 157
       AK_460      1  133 188 243 247 178 238 153
      		      149 194 243 247 178 246 161
       AK_461      1  137 182 247 247 178 240 153
    		      143 194 259 249 212 246 159
     }     
     SampleName="Pop14"
     SampleSize= 12
     SampleData=     {
       AK_489      1  135 194 243 245 178 268 179
    		      137 200 247 255 196 270 179
       AK_490      1  147 185 247 247 184 238 175
    		      147 194 249 247 207 242 175
       AK_491      1  133 194 241 245 178 246 159
    		      149 197 247 247 178 246 159
       AK_492      1  137 185 247 241 178 244 153
    		      145 197 247 253 212 267 153
       AK_493      1  137 197 243 241 178 248 163
    		      149 220 245 247 184 248 163
       AK_494      1  149 197 243 247 178 246 153
    		      155 197 243 247 184 248 153
       AK_495      1  137 185 243 241 178 238 155
    		      137 194 249 251 184 246 165
       AK_496      1  ? 185 247	251 184 238 151
    		      ? 185 247	253 207	246 157
       AK_497      1  149 185 243 247 178 242 167
    		      149 203 243 247 182 242 179
       AK_498      1  149 182 247 247 178 240 159
    		      149 185 251 255 184 240 165
       AK_499      1  147 185 249 245 178 248 165
    		      147 197 249 247 184 248 165
       AK_500      1  149 191 243 241 178 244 155
    		      149 191 249 247 212 248 155
     }
     SampleName="Pop18"
     SampleSize= 20
     SampleData=     {
       AK_285      1  145 185 245 241 178 242 153
		      149 200 245 247 184 246 153
       AK_286      1  149 182 243 247 188 246 153
		      149 197 245 249 206 246 153
       AK_287      1  147 185 245 241 184 238 159
		      149 197 247 253 212 238 159
       AK_288      1  141 182 249 249 190 246 153
		      157 212 253 257 190 246 153
       AK_289      1  135 185 243 247 196 240 153
		      145 185 253 251 196 246 153
       AK_290      1  149 182 243 245 178 244 153
		      149 185 243 261 188 250 153
       AK_291      1  135 185 243 247 190 246 191
		      149 197 249 251 190 246 191
       AK_292      1  147 182 241 241 178 244 163
		      149 194 243 241 184 250 163
       AK_293      1  147 171 247 241 182 248 173
		      147 185 253 241 184 248 173
       AK_294      1  149 194 239 247 178 242 175
		      151 197 243 247 208 242 175
       AK_295      1  149 197 241 247 178 248 173
		      157 200 247 249 206 252 173
       AK_296      1  149 185 243 241 178 238 205
		      153 191 243 247 184 238 205
       AK_682      1  133 182 243 241 178 246 153
		      149 194 247 247 208 248 153
       AK_683      1  133 194 243 241 178 240 155
		      149 197 247 255 178 250 155
       AK_684      1  157 185 243 247 ?	242 153
		      157 197 247 247 ?	244 173
       AK_685      1  145 191 247 247 178 238 153
		      167 197 247 251 194 246 179
       AK_686      1  149 194 243 247 178 238 153
		      151 197 247 249 184 248 167
       AK_687      1  159 182 241 247 178 238 179
		      159 203 247 247 212 250 183
       AK_688      1  145 197 237 247 194 246 151
		      147 203 247 247 194 252 175
       AK_689      1  149 197 243 241 178 244 155
		      159 200 247 247 178 248 155
     }  
     SampleName="Pop52"
     SampleSize= 6
     SampleData=     {
       AK1055      1  145 173 243 253 184 242 147
     		      145 182 243 253 184 248 147
       AK1056      1  145 ? 241	253 190 242 161
     		      145 ? 247	255 190	242 161
       AK1057      1  145 173 241 251 182 242 147
     		      151 173 243 253 182 248 161
       AK1058      1  149 173 243 253 182 242 145
     		      149 179 243 253 182 248 147
       AK1059      1  135 173 243 253 182 248 147
     		      149 173 247 255 182 248 161
       AK1070      1  145 173 243 253 180 242 147
     		      145 173 247 255 182 242 147
     }
     SampleName="Pop53"
     SampleSize= 10
     SampleData=     {   
       AK1071      1  145 173 243 255 182 242 147
     		      147 179 257 255 182 244 147
       AK1072      1  149 173 243 249 178 248 147
     		      149 173 243 253 178 248 147
       AK1073      1  151 173 245 253 182 242 147
     		      151 179 247 257 190 242 147
       AK1074      1  145 173 243 253 182 242 147
     		      145 200 243 257 182 244 147
       AK1075      1  147 173 243 247 190 242 145
     		      149 197 243 255 190 244 145
       AK1076      1  143 ? 247	251 182	242 147
     		      143 ? 247	259 182	246 147
       AK1077      1  147 173 243 255 178 244 147
     		      147 173 243 255 178 248 147
       AK1078      1  145 173 243 253 182 242 147
     		      145 173 243 255 182 242 161
       AK1079      1  149 194 243 253 182 242 147
     		      149 200 243 255 182 244 165
       AK1080      1  133 179 241 255 180 244 147
     		      149 200 243 255 182 248 147
     }
     SampleName="Pop41"
     SampleSize= 10
     SampleData=     {
       AK_165      1  147 173 245 253 182 244 161
     		      147 197 247 253 182 248 181
       AK_167      1  149 173 243 253 180 244 149
     		      151 179 243 253 180 248 149
       AK_168      1  151 179 243 251 180 244 171
     		      151 179 245 255 180 244 179
       AK_169      1  147 173 243 253 178 243 153
     		      147 179 243 255 178 250 153
       AK_170      1  145 173 243 251 190 248 147
     		      151 179 245 255 190 248 147
       AK_172      1  147 200 243 253 180 243 161
     		      147 200 243 253 180 243 161
       AK_173      1  145 173 245 253 190 248 147
     		      149 173 245 255 190 248 147
       AK_176      1  147 173 243 247 180 248 147
     		      151 173 245 255 180 248 147
       AK_503      1  149 173 243 253 182 244 147
     		      149 197 243 253 190 250 161
       AK_504      1  149 173 243 253 ?	244 147
     		      149 173 245 255 ?	244 165
     }
     SampleName="Pop42"
     SampleSize= 20
     SampleData=     {
       AK_237      1  ?	179 243	255 182	244 147
		      ?	200 243	259 188	244 147
       AK_238      1  145 173 243 255 178 248 147
		      149 173 243 257 178 248 147
       AK_239      1  ?	173 247	247 190	243 147
		      ?	179 255	255 190	248 147
       AK_240      1  145 179 243 251 178 243 147
		      147 200 243 253 178 248 147
       AK_241      1  ?	173 241	253 180	243 147
		      ?	200 247	257 180	248 147
       AK_242      1  147 197 243 253 182 244 167
		      147 209 245 253 190 244 167
       AK_243      1  147 173 245 247 180 243 159
		      153 179 257 249 182 248 159
       AK_244      1  145 173 239 253 190 243 147
		      147 197 257 255 190 243 147
       AK_245      1  147 182 243 253 190 248 145
		      147 200 243 253 190 248 145
       AK_246      1  147 173 243 253 178 244 147
		      147 179 245 255 182 248 147
       AK_247      1  133 173 243 255 182 244 147
		      149 173 247 257 182 248 147
       AK_248      1  145 173 243 247 182 244 147
		      145 179 245 255 182 248 147
       AK_709      1  ?	200 241	255 182	243 147
		      ?	200 243	255 182	244 147
       AK_710      1  145 173 243 253 190 244 163
		      151 197 245 259 190 248 163
       AK_711      1  147 173 243 255 ?	244 147
		      147 173 245 255 ?	244 147
       AK_712      1  145 173 241 253 ?	243 147
		      145 179 243 255 ?	244 147
       AK_713      1  145 179 243 253 180 246 161
		      145 179 243 255 182 246 161
       AK_714      1  133 173 243 255 190 243 147
		      133 179 245 257 190 243 147
       AK_715      1  ?	173 243	255 180	243 159
		      ?	173 243	255 180	248 161
       AK_716      1  145 173 243 253 182 248 161
		      147 179 243 255 190 248 161
     }
     SampleName="Pop50"
     SampleSize= 20
     SampleData=     {
       AK_225      1  145 151 243 253 180 243 147
		      149 151 243 255 182 244 147
       AK_226      1  145 149 241 251 178 248 161
		      145 200 243 255 178 250 161
       AK_227      1  145 173 243 257 182 243 147
		      145 200 243 259 182 244 147
       AK_228      1  145 173 243 251 178 248 147
		      149 200 243 253 190 250 147
       AK_229      1  133 179 241 247 182 244 149
		      151 194 247 253 182 244 149
       AK_230      1  147 173 241 251 ?	243 147
		      149 179 243 255 ?	248 147
       AK_231      1  ?	173 243	255 178	242 147
		      ? 179 245	257 180	250 147
       AK_232      1  151 179 243 253 180 243 147
		      151 212 245 257 180 243 147
       AK_233      1  145 194 243 253 182 243 161
		      145 200 243 255 182 248 161
       AK_234      1  145 173 245 253 180 243 157
		      147 194 257 257 180 243 157
       AK_235      1  145 173 243 241 180 244 149
		      149 200 245 255 180 248 149
       AK_236      1  147 173 245 247 190 246 147
		      147 209 247 247 190 248 147
       AK_701      1  145 173 243 253 182 243 147
		      145 194 245 255 182 244 147
       AK_702      1  133 173 245 257 182 243 161
		      145 179 255 257 190 248 161
       AK_703      1  147 173 243 247 182 243 147
       		      147 173 243 255 182 248 147
       AK_704      1  145 194 245 253 182 248 147
		      147 200 245 255 190 248 147
       AK_705      1  145 173 243 251 182 248 145
		      145 173 245 251 182 248 147
       AK_706      1  145 173 243 253 180 248 147
		      151 179 243 255 182 248 147
       AK_707      1  151 173 243 247 180 243 147
		      151 200 243 255 180 248 147
       AK_708      1  149 194 241 255 178 243 153
		      149 200 243 257 178 244 161
     }
     SampleName="Pop45"
     SampleSize= 21
     SampleData=     {
       PHo18       1  151 179 243 253 ? 244 161
  		      151 197 243 255 ? 244 161
       PHo20       1  145 173 243 253 180 243 159
  		      145 173 243 255 182 243 159
       PHo26       1  133 173 243 251 180 243 147
  		      149 200 245 255 182 244 163
       Srb_neg01   1  145 173 243 255 190 248 147
  		      149 173 243 257 190 248 147
       Srb_neg02   1  133 173 243 253 182 248 145
  		      133 173 243 255 182 248 147
       Srb_neg03   1  149 173 243 253 178 242 147
  		      149 173 243 253 182 242 147
       Srb_neg04   1  133 173 247 255 ? 242 145
  		      133 173 257 255 ? 248 157
       Srb_neg05   1  145 173 243 253 182 242 145
  		      145 200 247 255 182 248 147
       Srb_neg07   1  133 197 243 255 182 ? 147
  		      133 200 243 255 190 ? 147
       Srb_neg08   1  145 173 241 253 180 244 147
  		      145 173 243 255 180 244 147
       Srb_neg09   1  145 173 241 253 182 244 147
   		      145 179 259 253 182 244 147
       Srb_neg10   1  145 173 243 253 182 244 147
  		      151 179 243 255 188 248 147
       Srb_neg11   1  147 173 241 253 180 244 147
  		      147 173 245 259 180 244 147
       Srb_neg12   1  145 173 243 249 180 242 147
  		      149 173 243 253 182 242 147
       Srb_neg14   1  145 173 247 253 182 ? 153
  		      147 179 249 261 182 ? 153
       Srb_neg15   1  145 173 243 253 182 246 147
  		      149 173 243 255 182 248 147
       Srb_neg16   1  145 173 243 253 182 242 147
  		      145 179 243 253 182 248 147
       Srb_neg17   1  145 179 243 255 178 244 147
  		      145 179 255 259 178 248 147
       Srb_neg18   1  149 173 243 253 182 244 145
  		      149 173 247 255 182 248 145
       Srb_neg19   1  145 173 243 253 190 242 147
  		      145 194 243 253 192 242 147
       Srb_neg20   1  145 173 245 253 182 ? 147
  		      147 179 257 253 182 ? 147
     }
     SampleName="Pop49"
     SampleSize= 19
     SampleData=     {
       AK_207      1  145 173 243 251 190 240 153
		      149 173 243 251 190 248 153
       AK_208      1  147 173 241 255 ? 246 147
		      147 200 243 257 ? 248 147
       AK_209      1  133 173 243 255 180 244 147
		      149 173 243 261 182 244 147
       AK_210      1  133 173 243 251 196 ? 147
		      147 179 243 259 202 ? 147
       AK_211      1  145 173 243 255 182 244 147
		      147 194 245 255 182 244 147
       AK_212      1  151 173 243 251 182 243 147
		      151 200 247 255 182 243 147
       AK_213      1  147 173 243 255 180 243 161
		      147 200 243 255 180 246 161
       AK_214      1  133 173 241 253 182 248 161
		      133 173 243 253 182 248 161
       AK_215      1  145 173 245 255 182 248 149
		      149 179 247 257 190 248 149
       AK_216      1  147 173 241 247 182 244 161
		      151 209 261 251 182 244 163
       AK_217      1  151 173 243 253 ? 243 161
		      151 179 245 257 ? 244 161
       AK_218      1  145 179 243 253 180 243 147
		      151 179 245 257 180 248 157
       AK_694      1  147 173 243 247 182 243 147
		      147 200 243 255 184 244 157
       AK_695      1  147 173 241 253 178 243 147
		      149 173 243 255 178 243 147
       AK_696      1  145 173 243 253 182 244 147
		      145 194 243 253 182 244 159
       AK_697      1  ? 173 243 253 182 244 145
		      ? 173 245 255 190 244 145
       AK_698      1  145 173 243 255 182 244 147
		      145 197 243 255 182 244 147
       AK_699      1  147 179 243 253 182 244 147
		      147 197 245 255 182 244 159
       AK_700      1  ? 173 241 255 182 243 145
		      ? 173 243 255 190 243 161
     } 
     SampleName="Pop43"
     SampleSize= 12
     SampleData=     {
       AK_249      1  133 197 243 255 180 248 147
		      149 197 247 257 182 248 147
       AK_250      1  145 173 243 253 182 248 147
		      145 173 257 255 182 248 147
       AK_251      1  145 173 243 247 ? 243 147
		      145 200 243 257 ? 248 147
       AK_252      1  145 173 243 253 ? 243 147
		      145 173 243 255 ? 244 147
       AK_253      1  133 173 241 253 182 243 149
		      149 194 243 255 182 244 149
       AK_254      1  145 173 243 251 182 243 147
		      149 200 243 259 182 244 147
       AK_255      1  149 173 243 239 178 244 147
		      149 173 247 255 190 244 161
       AK_256      1  147 173 243 251 182 243 147
		      147 173 243 255 182 248 161
       AK_257      1  145 173 243 253 180 244 145
		      147 173 245 255 180 244 147
       AK_258      1  149 173 243 253 178 243 147
		      149 200 243 253 190 243 147
       AK_259      1  133 173 243 253 180 244 145
		      145 179 245 257 180 248 161
       AK_260      1  145 173 243 253 ? 243 145
		      147 209 245 253 ? 243 147
     }
     SampleName="Pop46"
     SampleSize= 7
     SampleData=     {
       PHo46       1  133 173 243 251 182 243 149
     		      145 194 243 253 182 244 149
       PHo47       1  145 179 243 255 ? 244 147
     		      147 203 243 255 ? 248 147
       PHo48       1  133 173 243 257 182 244 161
     		      145 200 243 257 182 248 161
       PHo49       1  145 173 243 255 182 243 161
     		      145 200 243 255 182 243 161
       PHo50       1  145 173 243 255 182 243 147
     		      147 173 245 255 188 244 161
       PHo51       1  133 179 243 255 178 244 147
     		      149 194 243 255 180 244 147
       PHo52       1  151 173 243 253 182 243 147
     		      151 185 243 261 190 243 161
     }
     SampleName="Pop48"
     SampleSize= 12
     SampleData=     {
       AK_195      1  145 179 243 253 182 244 147
		      147 179 245 255 182 248 147
       AK_196      1  145 173 243 253 190 243 147
		      147 197 245 253 190 246 147
       AK_197      1  147 197 241 253 180 243 153
		      147 200 243 257 180 244 153
       AK_198      1  145 173 243 253 180 243 161
		      147 179 245 255 190 248 161
       AK_199      1  145 173 243 253 180 244 147
		      147 197 243 253 182 248 147
       AK_200      1  147 173 243 247 ? 244 147
		      147 173 257 255 ? 244 147
       AK_201      1  145 173 243 253 182 242 147
		      149 203 243 255 182 242 147
       AK_202      1  147 173 243 253 182 248 163
		      147 194 243 255 182 248 163
       AK_203      1  147 179 243 253 180 244 145
		      147 194 243 253 180 246 147
       AK_204      1  145 173 243 253 182 250 147
		      145 173 247 255 182 250 147
       AK_205      1  149 173 241 247 180 243 147
		      149 179 243 255 180 243 147
       AK_206      1  145 179 241 253 182 244 145
		      145 179 257 257 182 248 147
     }
     SampleName="Pop51"
     SampleSize= 7
     SampleData=     {  
       AK_151      1  147 179 243 251 ? 243 147
     		      151 194 243 253 ? 248 147
       AK_152      1  149 173 243 251 190 248 147
     		      151 197 257 255 190 248 147
       AK_153      1  149 173 243 255 ? 243 149
     		      149 200 243 255 ? 243 153
       AK_154      1  149 173 241 251 182 243 147
     		      149 173 243 255 182 243 153
       AK_155      1  147 173 257 255 182 244 147
     		      147 179 257 257 182 244 147
       AK_156      1  149 173 241 247 182 243 147
     		      149 194 243 253 182 248 153
       AK_157      1  145 173 243 255 ? 243 147
     		      145 173 243 255 ? 243 147
     }
     SampleName="Pop47"
     SampleSize= 6
     SampleData=     {   
       AK_136      1  151 173 243 253 178 246 147
     		      151 173 243 255 184 248 147
       AK_137      1  147 173 243 255 178 254 147
     		      149 200 243 255 190 254 147
       AK_138      1  133 173 243 255 182 244 147
     		      149 200 243 255 182 248 147
       AK_139      1  147 173 243 253 182 248 147
     		      149 173 243 253 182 248 147
       AK_140      1  133 179 243 253 190 243 147
     		      133 194 243 255 190 243 147
       AK_141      1  145 173 239 251 190 243 147
     		      145 197 245 253 190 244 153
     }
     SampleName="Pop54"
     SampleSize= 8
     SampleData=     { 
       PHo7        1  147 173 241 247 178 248 147
     		      149 197 249 253 178 252 147
       PHo8        1  153 179 243 249 182 244 159
     		      153 203 245 255 182 244 159
       PHo9        1  175 173 241 251 176 244 147
     		      175 191 243 255 180 244 147
       Tr_erz01    1  133 173 239 243 178 246 147
     		      147 179 243 257 178 246 147
       Tr_erz03    1  133 194 243 247 182 246 147
     		      147 197 245 255 182 248 147
       Tr_erz04    1  133 179 245 253 180 244 147
     		      133 185 247 255 180 244 147
       Tr_erz05    1  145 185 237 245 176 246 147
     		      145 197 243 247 182 252 147
       Tr_erz06    1  149 179 239 245 178 244 165
     		      149 197 243 265 182 244 165
     }
     SampleName="Pop35"
     SampleSize= 10
     SampleData=     { 
       AK_416      1  ? 176 253	241 172	252 153
		      ?	188 257	249 184	262 153
       AK_417      1  153 179 243 241 178 242 151
		      153 191 247 247 184 242 151
       AK_418      1  ?	179 243	247 184	246 155
		      ?	209 253	261 184	246 155
       AK_419      1  139 179 243 241 174 252 153
		      139 182 255 241 184 256 153
       AK_420      1  ?	185 243	241 174	250 153
		      ?	212 249	249 186	256 153
       AK_421      1  141 185 237 241 184 250 151
		      141 209 251 263 186 256 151
       AK_422      1  ?	176 249	241 186	240 155
		      ?	182 263	241 186	252 155
       AK_423      1  153 185 241 247 174 240 151
		      153 200 243 269 174 256 157
       AK_424      1  ?	185 249	249 184	242 151
		      ?	200 253	249 184	260 157
       AK_426      1  133 197 243 241 182 238 151
		      139 200 257 241 184 254 157
     }  
     SampleName="Pop36"
     SampleSize= 19
     SampleData=     {
       AK_124      1  139 176 239 247 181 242 157
     		      139 179 251 261 184 242 157
       AK_125      1  139 176 243 253 184 242 155
     		      139 121 251 259 184 242 155
       AK_126      1  139 179 235 245 184 241 151
     		      139 203 243 245 184 250 151
       AK_127      1  133 179 245 241 178 240 155
     		      133 188 249 249 178 250 155
       AK_128      1  ?	176 241	243 181	244 151
     		      ?	194 253	259 184	250 151
       AK_129      1  133 179 239 241 178 242 151
     		      139 194 243 241 181 254 151
       AK_130      1  139 182 251 241 184 242 151
     		      139 209 251 249 184 250 151
       AK_132      1  129 173 243 241 184 244 159
     		      129 212 249 245 184 252 159
       AK_133      1  139 182 247 247 174 240 159
     		      139 182 251 265 182 240 159
       AK_134      1  141 179 239 241 184 242 151
     		      141 194 243 249 184 242 151
       AK_135      1  139 179 241 249 181 252 151
     		      139 209 251 263 184 256 151
       AK_674      1  139 176 243 241 181 244 151
     		      151 179 245 241 184 244 153
       AK_675      1  137 179 243 249 184 254 155
     		      139 209 251 255 186 256 155
       AK_676      1  143 179 239 261 182 250 151
     		      143 209 251 261 184 250 157
       AK_677      1  ?	188 243	241 186	244 159
     		      ?	200 265	247 186	258 165
       AK_678      1  139 200 241 241 178 244 157
     		      145 209 243 247 196 246 159
       AK_679      1  ?	179 247	257 184	256 153
     		      ?	179 257	257 184	256 155
       AK_680      1  ?	176 243	247 184	244 149
     		      ?	179 247	261 184	258 159
       AK_681      1  ?	173 245	241 184	242 151
     		      ?	176 249	259 184	270 155
     }
     SampleName="Pop38"
     SampleSize= 7
     SampleData=     {
       AK_144      1  141 176 249 241 184 250 151
     		      141 194 251 241 184 252 151
       AK_145      1  137 176 239 241 178 241 155
     		      141 176 247 243 180 243 155
       AK_146      1  137 179 243 241 184 240 151
     		      155 179 249 247 184 243 155
       AK_147      1  157 176 243 239 178 241 151
     		      157 176 249 241 184 248 155
       AK_148      1  135 176 245 241 181 240 151
     		      135 212 247 245 184 242 157
       AK_149      1  135 179 241 241 181 241 155
     		      135 212 249 245 184 242 157
       AK_150      1  141 194 239 241 178 244 155
     		      143 194 243 245 184 250 159
     } 
     SampleName="Pop37"
     SampleSize= 20
     SampleData=     { 
       AK_112      1  143 179 239 241 178 242 161
     		      143 200 255 249 184 262 161
       AK_113      1  133 209 243 241 174 248 163
     		      133 209 243 247 184 250 163
       AK_114      1  151 176 241 241 178 242 157
     		      151 212 241 247 184 256 157
       AK_115      1  141 ? 245	241 181	240 157
     		      141 ? 247	245 184	258 157
       AK_116      1  135 176 239 241 180 246 157
     		      147 203 243 247 180 272 157
       AK_117      1  147 188 245 241 182 240 159
     		      151 203 255 249 184 252 159
       AK_118      1  137 173 239 243 181 242 157
     		      137 179 243 257 181 252 157
       AK_119      1  147 179 243 241 174 254 159
     		      147 209 249 261 181 262 159
       AK_120      1  139 188 243 247 172 252 159
     		      139 188 243 247 184 256 159
       AK_121      1  143 179 249 263 184 242 155
     		      143 209 261 265 184 256 155
       AK_122      1  ?	179 241	241 178	240 159
     		      ?	194 255	255 184	252 159
       AK_123      1  141 179 237 243 176 248 159
     		      141 179 243 261 180 252 159
       AK_666      1  ?	176 245	251 184	246 155
     		      ?	176 247	251 184	252 155
       AK_667      1  ?	182 245	241 184	240 155
     		      ?	191 247	247 186	244 155
       AK_668      1  139 173 243 261 174 244 157
     		      139 176 249 261 181 250 157
       AK_669      1  ?	179 245	255 184	242 151
     		      ?	191 249	255 184	242 163
       AK_670      1  135 176 241 247 174 242 155
     		      137 209 245 247 174 256 155
       AK_671      1  ?	176 253	241 184	242 155
     		      ?	194 265	249 186	243 157
       AK_672      1  133 209 ?	257 174	242 155
     		      137 209 ?	257 174	250 163
       AK_673      1  137 176 243 241 180 242 151
     		      141 209 243 261 184 244 157
     }
     SampleName="Pop31"
     SampleSize= 18
     SampleData=     { 
       AK_514      1  155 206 243 241 178 241 153
     		      155 212 255 241 181 241 153
       AK_515      1  153 176 237 241 204 241 159
     		      155 194 237 245 212 256 159
       AK_516      1  155 182 237 241 181 254 153
     		      157 194 243 245 212 254 153
       AK_517      1  157 176 237 241 181 241 163
     		      157 176 253 241 208 241 163
       AK_518      1  155 194 243 241 181 241 155
     		      157 194 249 241 204 241 155
       AK_519      1  155 176 237 245 182 241 159
     		      155 212 253 251 184 244 159
       AK_520      1  155 206 251 241 178 270 163
     		      155 206 255 241 181 270 163
       AK_521      1  155 212 243 245 178 241 161
     		      155 212 243 251 212 254 161
       AK_522      1  153 194 245 241 178 241 153
     		      155 212 251 245 181 272 153
       AK_523      1  139 176 237 241 181 241 155
     		      155 212 245 245 204 241 155
       AK_524      1  147 212 237 241 181 241 163
     		      155 212 237 245 212 254 163
       AK_525      1  155 212 237 241 181 241 161
     		      155 212 253 251 212 254 161
       AK_643      1  147 173 243 241 181 241 153
     		      155 176 253 251 210 272 157
       AK_644      1  153 182 243 241 206 241 153
     		      153 191 259 245 210 241 159
       AK_646      1  151 185 243 241 178 241 157
     		      155 212 255 241 210 244 163
       AK_647      1  155 194 243 243 204 241 151
     		      157 197 243 245 204 244 153
       AK_648      1  139 194 243 241 178 241 151
     		      155 212 251 245 212 244 175
       AK_649      1  139 164 237 241 181 260 153
     		      157 176 243 241 214 260 163
     }
     SampleName="Pop32"
     SampleSize= 19
     SampleData=     { 
       AK_564      1  147 203 243 241 210 244 151
		      157 212 251 251 210 268 151
       AK_566      1  155 176 243 241 210 241 151
		      155 203 243 251 212 258 151
       AK_567      1  153 194 237 241 182 244 159
		      155 194 251 245 206 244 159
       AK_568      1  147 176 237 241 181 244 161
		      155 194 243 251 206 244 161
       AK_569      1  139 179 243 241 ?	246 161
		      139 194 249 247 ?	246 161
       AK_570      1  141 176 237 241 178 241 161
		      151 176 255 251 182 254 161
       AK_571      1  155 176 245 245 206 241 155
		      155 176 245 263 212 244 155
       AK_572      1  153 176 245 241 204 244 151
		      155 176 247 251 210 260 151
       AK_573      1  147 176 243 241 181 268 155
		      157 176 245 245 204 268 155
       AK_574      1  155 176 243 245 204 241 151
		      155 176 243 253 206 244 151
       AK_575      1  155 203 237 251 206 244 155
		      157 212 245 263 212 246 155
       AK_618      1  153 176 243 247 182 246 157
		      157 176 247 251 182 246 167
       AK_619      1  155 194 245 241 206 241 159
		      155 200 255 251 212 246 167
       AK_620      1  141 176 245 245 200 246 149
		      141 194 245 251 210 246 159
       AK_621      1  155 191 243 241 181 248 151
		      155 194 243 259 210 258 153
       AK_622      1  147 176 243 245 178 244 151
		      155 176 243 251 202 254 157
       AK_623      1  147 182 241 241 206 258 155
		      157 197 245 241 210 272 157
       AK_624      1  147 182 241 241 202 246 151
		      151 194 255 251 202 246 155
       AK_625      1  147 176 241 241 181 244 153
		      155 182 243 251 212 256 157
     }   
     SampleName="Pop33"
     SampleSize= 20
     SampleData=     {
       AK_511      1  155 179 243 241 178 243 155
		      159 179 251 245 181 264 155
       AK_512      1  153 197 243 241 178 241 151
		      153 209 253 251 181 241 151
       AK_513      1  153 215 243 241 210 241 155
		      153 215 245 245 210 241 155
       AK_526      1  155 194 243 241 181 241 151
		      155 209 249 251 210 241 151
       AK_527      1  155 209 243 241 178 241 157
		      155 212 249 241 214 241 157
       AK_528      1  155 182 245 241 178 241 155
		      155 197 253 241 181 256 155
       AK_529      1  155 176 243 241 178 241 151
		      155 197 243 245 220 244 151
       AK_530      1  153 176 243 241 204 241 155
		      155 176 243 241 222 244 155
       AK_531      1  139 194 237 241 181 241 155
		      155 215 243 241 218 244 155
       AK_532      1  155 203 243 241 178 241 151
		      155 203 249 241 181 266 151
       AK_533      1  155 176 251 241 181 244 151
		      155 194 253 251 218 244 151
       AK_534      1  155 176 243 241 178 241 155
		      159 176 251 245 178 270 155
       AK_626      1  155 179 243 241 180 241 151
		      155 194 243 245 220 241 157
       AK_627      1  155 176 243 241 178 244 155
		      155 191 245 251 220 244 155
       AK_628      1  147 194 243 245 178 241 151
		      155 197 243 253 181 241 151
       AK_629      1  153 182 245 241 181 241 151
		      155 182 249 251 212 241 151
       AK_630      1  147 182 249 245 178 241 151
		      155 194 253 251 181 244 153
       AK_631      1  147 176 245 241 181 241 153
		      155 176 249 245 214 241 153
       AK_632      1  147 194 243 245 178 241 149
		      155 194 243 251 181 241 151
       AK_633      1  155 176 243 241 178 241 151
		      155 176 249 245 208 241 155
     }
     SampleName="Pop34"
     SampleSize= 19
     SampleData=     {
       AK_576      1  147 176 243 241 202 246 151
     		      155 176 243 251 210 246 151
       AK_578      1  155 176 237 255 182 252 159
     		      155 209 247 259 204 252 159
       AK_579      1  147 176 245 251 181 244 151
     		      147 176 251 251 210 246 151
       AK_580      1  141 179 243 241 210 244 169
     		      141 194 253 251 210 244 169
       AK_581      1  147 176 243 241 181 241 157
     		      153 212 257 241 186 244 157
       AK_582      1  155 191 243 241 212 244 161
     		      157 215 251 241 212 244 161
       AK_583      1  147 179 251 241 184 254 157
     		      155 215 259 263 208 262 157
       AK_584      1  155 212 237 241 206 244 151
     		      157 212 247 245 206 256 151
       AK_585      1  155 212 245 245 181 244 165
     		      157 212 245 253 212 258 165
       AK_586      1  155 176 245 241 204 244 155
     		      155 176 255 253 204 260 155
       AK_587      1  155 179 237 241 204 254 155
     		      155 215 245 245 212 268 155
       AK_634      1  155 194 249 241 204 262 161
     		      155 212 255 249 212 268 163
       AK_635      1  147 215 243 241 206 242 151
     		      153 215 243 263 210 258 151
       AK_636      1  153 212 245 245 181 241 151
     		      157 215 251 263 181 241 157
       AK_637      1  153 212 ?	241 182	241 159
     		      153 212 ?	245 182	244 159
       AK_638      1  155 176 245 245 206 254 151
     		      155 215 247 263 212 254 151
       AK_639      1  139 176 243 241 184 241 165
     		      155 176 251 263 206 244 165
       AK_640      1  155 176 245 241 178 242 157
     		      157 215 251 241 181 254 161
       AK_641      1  155 176 245 245 181 244 151
     		      155 215 257 251 206 246 155
     }
